# Supplementary material for: Y‐chromosome variability and genetic history of Commons from Northern Italy
Source: Am J Phys Anthropol. 2021 May 10;175(3):665–79. doi: 10.1002/ajpa.24302 (PMC8360088; doi:10.1002/ajpa.24302)
Supplement: Supplementary file 5 — Supplementary Table 1 Full description of the model parameters used in Approximate Bayesian Computation (ABC). [file AJPA-175-665-s004.xlsx]

## Sheet: Sheet1
Supplementary Table 1. Full description of the model parameters used in Approximate Bayesian Computation (ABC)
Model	Parameters	Prior distributions
Only-Drift	Effective size Pop 1 (ghost)	uniform 102 - 104
	Effective size local population	uniform 102 - 104
	Effective size Common	uniform 102 - 104
	Effective size Pop 2 (ghost)	uniform 102 - 104
	GSM	uniform 0 - 0.8
	Separation time Pop 1 and Pop 2	uniform 7,000 - 15,000 years
	Separation time Pop 1 and local population	uniform 2,000 - 5,000 years
	Separation time local population and common	1,000 years
	Admixture rate local pop/pop1	0
	Admixture rate Common/pop2	0
	Admixture rate local pop/pop2	0
Model	Parameters	Prior distributions
Drift+Admix-30	Effective size Pop 1 (ghost)	uniform 102 - 104
	Effective size local population	uniform 102 - 104
	Effective size Common	uniform 102 - 104
	Effective size Pop 2 (ghost)	uniform 102 - 104
	Separation time Pop 1 and Pop 2	uniform 7,000 - 15,000 years
	Separation time Pop 1 and local population	uniform 2,000 - 5,000 years
	Separation time local population and common	1,000 years
	Admixture rate local pop/pop1	0.01
	Admixture rate Common/pop2	0.3
	Admixture rate local pop/pop2	0.01
Model	Parameters	Prior distributions
Drift+Admix-50	Effective size Pop 1 (ghost)	uniform 102 - 104
	Effective size local population	uniform 102 - 104
	Effective size Common	uniform 102 - 104
	Effective size Pop 2 (ghost)	uniform 102 - 104
	Separation time Pop 1 and Pop 2	uniform 7,000 - 15,000 years
	Separation time Pop 1 and local population	uniform 2,000 - 5,000 years
	Separation time local population and common	1,000 years
	Admixture rate local pop/pop1	0.05
	Admixture rate Common/pop2	0.5
	Admixture rate local pop/pop2	0.01
