# Supplementary material for: Y‐chromosome variability and genetic history of Commons from Northern Italy
Source: Am J Phys Anthropol. 2021 May 10;175(3):665–79. doi: 10.1002/ajpa.24302 (PMC8360088; doi:10.1002/ajpa.24302)
Supplement: Supplementary file 6 — Supplementary Table 2 Parameters used for estimating average generation time and social endogamy in the 61 reconstructed pedigrees. Nind: number of individuals; NgenTOT: total number of generations; NgenAGE: number of generations with age information; NgenAGE1800: number of generations with age information after year 1800 (Grignano P. only); NRyearsTOT: total number of encompassed years; NRyears1800: total number of encompassed years after 1800 (Grignano P. only). The total number of marriages included within each genealogy (Ntotal) is subdivided in endogamic, esogamic and NA (i.e. incomplete due to missingness of bride's surname). Bold figures include additional generations/marriages from collateral branches not included in Supplementary Figure 1. [file AJPA-175-665-s009.xls]

## Sheet: Foglio1
Supplementary Table 2. Parameters used for estimating average generation time and social endogamy in the 61 reconstructed pedigrees. Nind: number of individuals; NgenTOT: total number of generations; NgenAGE: number of generations with age information; NgenAGE1800: number of generations with age information after year 1800 (Grignano P. only); NRyearsTOT: total number of encompassed years; NRyears…
									Marriages
	Pedigree	Common	Nind	NgenTOT	NgenAGE	NgenAGE1800	NRyearsTOT	NRyears1800	Ntotal	Endogamic	Esogamic	NA
	1	SAB	2	13	9	-	305	-	14	5	6	3
	2	SAB	2	12	8	-	240	-	13	4	5	4
	3	SAB	1	9	4	-	100	-	9	3	3	3
	4	SAB	2	12	7	-	249	-	13	3	8	2
	5	SAB	1	8	3	-	106	-	10	0	4	6
	6	SAB	1	9	6	-	191	-	10	2	5	3
	7	SAB	1	9	4	-	131	-	10	3	3	4
	8	SAB	1	8	5	-	165	-	8	1	4	3
	9	SAB	4	25	17	-	595	-	20	4	14	2
	10	SAB	5	25	16	-	570	-	22	8	13	1
	11	SAB	3	14	11	-	341	-	13	5	7	1
	12	SAB	2	11	10	-	304	-	10	4	6	0
	13	SAB	5	30	20	-	622	-	26	5	17	4
	14	SAB	3	19	18	-	567	-	18	3	13	2
	15	SAB	2	13	11	-	386	-	12	2	7	3
	16	SAB	2	15	9	-	286	-	15	4	8	3
	17	SAB	1	8	4	-	152	-	8	1	4	3
	18	SAB	1	8	4	-	143	-	9	3	3	3
	19	SAB	2	13	10	-	344	-	14	5	6	3
	20	SAB	1	6	3	-	113	-	6	1	3	2
	21	SAB	2	12	7	-	211	-	11	0	7	4
	22	SAB	6	36	26	-	845	-	33	1	29	3
	23	SAB	2	15	10	-	333	-	16	4	9	3
	24	SAB	2	16	10	-	267	-	15	5	9	1
	25	GP	1	12	11	5	360	158	12	6	4	2
	26	GP	1	7	6	6	204	204	7	3	4	0
	27	GP	3	25	27	9	887	337	30	19	9	2
	28	GP	1	11	10	5	361	167	11	5	4	2
	29	GP	1	8	6	5	214	180	9	7	1	1
	30	GP	1	4	3	3	118	118	4	3	1	0
	31	GP	1	12	10	4	373	155	25	13	8	4
	32	GP	2	19	18	9	616	298	19	11	7	1
	33	GP	1	12	11	5	390	159	12	4	6	2
	34	GP	1	11	10	5	355	175	11	6	4	1
	35	GP	5	28	27	22	897	710	25	16	9	0
	36	GP	2	15	14	10	512	381	17	8	8	1
	37	GP	4	29	28	17	984	578	27	20	7	0
	38	GP	1	10	9	5	301	154	10	2	7	1
	39	GP	1	11	11	5	412	178	11	5	5	1
	40	GP	5	45	38	23	1303	743	43	23	15	5
	41	GP	4	28	27	16	943	579	27	16	10	1
	42	GP	2	23	22	10	720	332	22	14	6	2
	43	GP	1	12	10	5	319	170	12	5	5	2
	44	GP	4	42	41	19	1420	643	42	19	22	1
	45	GP	4	22	20	15	674	501	19	9	7	3
	46	GP	2	14	13	7	444	236	15	8	5	2
	47	GP	2	15	14	10	471	333	14	8	4	2
	48	GP	1	11	10	4	389	159	11	5	3	3
	49	GP	1	11	10	4	363	159	11	5	6	0
	50	GP	1	8	7	4	265	176	11	6	5	0
	51	GP	2	24	23	9	747	282	23	12	8	3
	52	GP	2	22	21	8	712	273	23	11	8	4
	53	GP	1	11	11	5	344	164	14	10	2	2
	54	GP	1	12	11	6	366	183	14	7	6	1
	55	GP	1	13	12	5	394	169	13	5	5	3
	56	GP	3	26	26	14	790	447	24	15	7	2
	57	GP	1	8	7	5	238	162	8	7	0	1
	58	GP	1	7	4	4	151	151	8	1	6	1
	59	GP	2	19	18	11	651	346	18	8	7	3
	60	GP	1	10	9	5	306	159	10	5	4	1
	61	GP	2	17	17	9	555	294	18	10	7	1
	TOT		124	960	804	313	27115	10613	965	413	425	127
