# Supplementary material for: Y‐chromosome variability and genetic history of Commons from Northern Italy
Source: Am J Phys Anthropol. 2021 May 10;175(3):665–79. doi: 10.1002/ajpa.24302 (PMC8360088; doi:10.1002/ajpa.24302)
Supplement: Supplementary file 7 — Supplementary Table 3 Y‐chromosome diversity indexes based on STR haplotypes and haplogroup frequencies data. [file AJPA-175-665-s007.xls]

## Sheet: Foglio1
	Table S3. Y-chromosome diversity indexes based on STR haplotypes and haplogroup frequencies data
		STR											HG
		N	K	Gene Diversity	±	SE	MNPD	±	SE	Nucleot. Diversity	±	SE	Gene Diversity	±	SE
	NON_Common	54	45	0.9902	±	0.000884538	13.0894	±	0.814359	0.545394	±	0.0376448	0.7925	±	0.00481733
	NON_Control	53	51	0.9985	±	0.000549442	14.0602	±	0.880096	0.585843	±	0.0406865	0.857	±	0.00451916
	SAB_Common	49	34	0.9753	±	0.00162857	12.0527	±	0.791933	0.524031	±	0.0382141	0.5927	±	0.0115
	GRP_Common	66	47	0.9809	±	0.000997041	14.0848	±	0.787497	0.586869	±	0.0363791	0.8103	±	0.0021541
	GRP_Control	46	46	1	±	0.000663489	15.4763	±	1.03779	0.644847	±	0.0480039	0.9188	±	0.00287512
	MAS_Common	50	43	0.991	±	0.000989949	14.3233	±	0.92314	0.596803	±	0.0426859	0.8555	±	0.00295571
	MES_Control	42	42	1	±	0.000802377	15.7735	±	1.10799	0.65723	±	0.0512724	0.9361	±	0.0025923
