# Supplementary material for: Y‐chromosome variability and genetic history of Commons from Northern Italy
Source: Am J Phys Anthropol. 2021 May 10;175(3):665–79. doi: 10.1002/ajpa.24302 (PMC8360088; doi:10.1002/ajpa.24302)
Supplement: Supplementary file 8 — Supplementary Table 4 Y‐haplogroup frequencies in the considered Commons, Controls and European Comparison Populations. [file AJPA-175-665-s005.xls]

## Sheet: Sheet1
Supplementary Table 4. Y-haplogroup frequencies in the considered Commons, Controls and European Comparison Populations.
HG	Nonantola		S. Agata B.	Grignano P.		Massenzatica	Mesola	Comparison populations (Hallast et al., 2015)
	Common	Control	Common	Common	Control	Common	Control	Basque	Bavarian	Danish	English	French (CEU)	Frisian	Greek	Hungarian	Irish	Italian (TSI)	Norwegian	Orcadian	Palestinian	Serbian	Spanish	Turkish
A1a_M31	0	0	0	0	0	0	0	0	0	0	7.14286	0	0	0	0	0	0	0	0	0	0	0	0
E1b_M123+	0	0	0	0	0	0	7.14286	0	5	0	0	0	0	4.54545	0	0	0	0	0	0	0	0	0
E1b_M81+	0	0	0	0	0	0	0	0	0	0	0	0	0	0	0	0	0	0	0	0	0	5.26316	0
E1b_V13+	3.7037	3.63636	0	6.06061	6.25	16	7.14286	0	0	0	3.57143	0	5	9.09091	0	0	4.34783	5	0	0	10.5263	0	0
E1b_V22+	0	3.63636	0	0	0	0	0	0	0	0	0	0	0	0	0	0	0	0	0	5.26316	0	5.26316	0
E_M35+ (M78- , M81- , M123-)	0	0	0	0	0	0	4.7619	0	0	0	0	0	0	0	0	0	0	0	0	0	0	5.26316	5
E_M96+ (M35-)	0	1.81818	0	0	0	0	0	0	0	0	0	0	0	0	0	0	0	0	0	15.7895	0	0	0
F_M89+ (M201- , M170- , M304- , M9 -)	0	0	0	0	0	2	0	0	0	0	3.57143	0	0	0	0	0	0	0	0	0	0	0	5
G2a_U13+	0	0	0	0	0	0	2.38095	0	0	0	0	0	0	0	0	0	0	0	0	0	0	0	0
G2a_U5+ (P16- , M286- , U8-)	0	0	0	0	0	4	2.38095	15.7895	0	0	7.14286	0	0	0	10	0	0	0	0	57.8947	0	0	10
G2a_U8+ (U13-)	3.7037	12.7273	0	21.2121	12.5	0	11.9048	0	0	0	0	0	0	0	0	0	0	0	0	0	0	0	0
G_M201+ (U5-)	0	0	0	0	0	0	0	0	5	0	0	0	0	0	0	5	0	0	0	0	0	0	0
I1_L22+	0	0	0	0	0	0	0	0	0	0	0	0	0	0	0	0	0	0	0	0	0	0	0
I1_M253+ (M227- , L22-)	0	1.81818	4.08163	0	8.33333	4	2.38095	0	10	30	3.57143	20	50	0	10	5	0	30	10	0	26.3158	0	0
I2b_M223+	3.7037	0	0	0	0	0	0	0	20	10	0	5	0	4.54545	0	5	0	5	0	0	0	0	0
I_M170+ (M253- ,M227- , L22-, M26-, M223-)	0	0	0	0	0	4	0	5.26316	0	0	3.57143	0	5	27.2727	15	10	0	0	0	0	26.3158	0	5
J1_M267+	0	0	0	0	4.16667	0	0	0	0	0	3.57143	0	0	0	0	0	4.34783	0	0	5.26316	0	0	5
J2a_L27+ (M67- , M92-)	7.40741	1.81818	10.2041	4.54545	6.25	4	9.52381	0	0	0	0	0	0	0	0	0	0	0	0	0	0	0	0
J2a_M410+ (L27-)	0	0	2.04082	0	0	0	0	0	0	0	0	0	0	13.6364	0	0	4.34783	0	0	5.26316	0	5.26316	20
J2a_M67+ (M92-)	5.55556	0	0	0	4.16667	2	0	0	0	0	0	0	0	4.54545	0	0	13.0435	0	0	0	0	5.26316	10
J2a_M92+	0	1.81818	8.16327	0	2.08333	0	2.38095	0	0	0	0	0	0	0	0	0	0	0	0	0	0	0	0
J2b_M12+	0	1.81818	4.08163	0	4.16667	0	2.38095	0	5	0	0	0	5	9.09091	0	0	8.69565	0	0	5.26316	10.5263	0	5
J_M304+ (M167- ,M172-)	0	0	0	0	0	0	0	0	0	0	0	0	0	0	0	0	0	0	0	0	0	0	5
K_M9+	0	0	0	0	0	0	0	0	0	0	7.14286	0	0	9.09091	0	0	0	5	0	0	0	0	20
LT_P326+	0	0	0	1.51515	0	0	0	0	0	0	0	0	0	0	0	0	0	0	0	0	0	0	0
R1a_M17+	0	1.81818	4.08163	0	6.25	8	2.38095	0	10	5	3.57143	5	0	4.54545	30	0	4.34783	15	30	0	10.5263	0	5
R1b_L21/S145+	0	0	0	0	2.08333	0	0	0	0	0	3.57143	0	0	0	0	25	0	5	0	0	0	0	0
R1b_L2/S139+	33.3333	7.27273	4.08163	25.7576	12.5	20	7.14286	0	0	0	0	0	0	0	0	0	0	0	0	0	0	0	0
R1b_L51/S167+ (U106- , S116/P312-)	0	10.9091	0	0	4.16667	18	2.38095	0	15	30	10.7143	5	25	0	10	0	4.34783	0	5	0	0	0	0
R1b_M167/SRY2627+	0	0	0	0	0	0	0	5.26316	0	0	0	10	0	0	0	0	0	0	0	0	0	0	0
R1b_M269+ (L51/S167/M412-)	11.1111	7.27273	0	0	2.08333	0	0	0	10	0	3.57143	0	0	9.09091	15	0	4.34783	0	0	0	5.26316	10.5263	5
R1b_M343+ (M269-)	0	0	0	0	0	0	0	0	0	0	0	0	0	0	0	0	0	0	0	0	0	0	0
R1b_S116/P312+ (M167/SRY2627- , S28/U152- , M529/L21/S145-)	1.85185	9.09091	0	0	0	6	16.6667	73.6842	20	10	32.1429	50	5	0	10	50	43.4783	30	45	0	5.26316	63.1579	0
R1b_U106+	0	0	0	0	6.25	2	7.14286	0	0	15	3.57143	5	5	0	0	0	0	5	10	0	0	0	0
R1b_U152+ (M126- , M160- , L2/S139 -)	29.6296	30.9091	63.2653	18.1818	18.75	8	9.52381	0	0	0	0	0	0	0	0	0	0	0	0	0	0	0	0
T-M70+ (P77- , M320-)	0	1.81818	0	22.7273	0	2	2.38095	0	0	0	3.57143	0	0	4.54545	0	0	8.69565	0	0	5.26316	5.26316	0	0
T_P77+	0	1.81818	0	0	0	0	0	0	0	0	0	0	0	0	0	0	0	0	0	0	0	0	0
