# Supplementary material for: Y‐chromosome variability and genetic history of Commons from Northern Italy
Source: Am J Phys Anthropol. 2021 May 10;175(3):665–79. doi: 10.1002/ajpa.24302 (PMC8360088; doi:10.1002/ajpa.24302)
Supplement: Supplementary file 9 — Supplementary Table 5 Absolute frequencies of DAPC Clusters in Commons, Controls and reference populations. Italic figures indicate Common‐specific Clusters. [file AJPA-175-665-s006.xlsx]

## Sheet: Foglio1
Supplementary Table 5. Absolute frequencies of DAPC Clusters in Commons, Controls and reference populations. Italic figures indicate Common-specific Clusters.
		Grignano P.	Grignano P.	Massenzatica	Mesola	Nonantola	Nonantola	S. Agata B.	Comparison populations (Hallast et al., 2015)
Haplogroup	Cluster	Control	Common	Common	Control	Control	Common	Control	Bavarian	Danish	English	French	Frisian	Greek	Hungarian	Italian	Norwegian	Orcadian	Palestinian	Serbian
R-U152*	1	0	12	0	0	0	0	0	0	0	0	0	0	0	0	0	0	0	0	0
	2	1	0	0	0	4	2	3	0	0	0	0	0	0	0	0	0	0	0	0
	3	2	0	2	1	3	11	0	0	0	0	0	0	0	0	0	0	0	0	0
	4	0	0	0	2	0	0	9	0	0	0	0	0	0	0	0	0	0	0	0
	5	0	0	0	0	0	0	15	0	0	0	0	0	0	0	0	0	0	0	0
	6	4	0	2	1	4	0	4	0	0	0	0	0	0	0	0	0	0	0	0
	7	2	0	0	0	6	3	0	0	0	0	0	0	0	0	0	0	0	0	0
R-L51	1	0	0	0	0	4	0	0	0	2	0	0	1	0	0	0	0	0	0	0
	2	2	0	9	1	1	0	0	1	1	1	0	0	0	0	0	0	0	0	0
	3	0	0	0	0	1	0	0	2	3	2	1	4	0	2	1	0	1	0	0
R-L2	1	1	6	0	0	0	0	0	0	0	0	0	0	0	0	0	0	0	0	0
	2	0	0	2	3	0	4	0	0	0	0	0	0	0	0	0	0	0	0	0
	3	4	1	8	0	4	4	2	0	0	0	0	0	0	0	0	0	0	0	0
	4	0	0	0	0	0	10	0	0	0	0	0	0	0	0	0	0	0	0	0
	5	1	10	0	0	0	0	0	0	0	0	0	0	0	0	0	0	0	0	0
T-M70	1	0	0	1	0	1	0	0	0	0	1	0	0	1	0	1	0	0	0	0
	2	0	15	0	1	0	0	0	0	0	0	0	0	0	0	0	0	0	0	0
	3	0	0	0	0	0	0	0	0	0	0	0	0	0	0	1	0	0	1	1
G2a-U8	1	0	9	0	0	0	0	0	0	0	0	0	0	0	0	0	0	0	0	0
	2	6	0	0	5	7	2	0	0	0	0	0	0	0	0	0	0	0	0	0
	3	0	5	0	0	0	0	0	0	0	0	0	0	0	0	0	0	0	0	0
